# Supplementary material for: R2R3 MYB Transcription Factor GhMYB201 Promotes Cotton Fiber Elongation via Cell Wall Loosening and Very-Long-Chain Fatty Acid Synthesis
Source: Int J Mol Sci. 2024 Sep 3;25(17):9559. doi: 10.3390/ijms25179559 (PMC11395274; doi:10.3390/ijms25179559)
Supplement: Supplementary file 1 [file ijms-25-09559-s001.zip]

Archive with 1 entries (1 files):
- ijms-3186323-supplementary.pdf
